# Supplementary material for: Development of Priority Outcome Domains for Community Mental Health Research via Consensus Among Multiple Stakeholders: Online Delphi Study in Japan
Source: Int J Ment Health Nurs. 2025 May 14;34(3):e70049. doi: 10.1111/inm.70049 (PMC12078858; doi:10.1111/inm.70049)
Supplement: Supplementary file 1 — Data S1. [file INM-34-0-s001.xlsx]

## Sheet: Supplementary table 1
Supplementary table 1. Long list of outcome domains and summary for the Delphi survey
Number	Outcome domain	Explanation
1	Psychiatric symptoms or mental state	The importance of a comprehensive evaluation of the severity and severity of the patient's psychological symptoms, not limited to symptoms of a specific disease. For example, the importance of broadly assessing delusions and hallucinations (positive symptoms), loss of motivation and flat affect (negative symptoms), anxiety, and degree of depression.
2	Anxiety and depression	Importance of assessing for psychological stress reactions such as anxiety and depression. Includes presence and severity of symptoms.
3	Relapse or remission	The importance of assessing the presence or absence (remission) of recurrence of mental illness, the duration of symptom relapse, or the absence of symptoms for a period of time. The importance of assessing the absence of symptoms (remission) for a certain period of time.
4	Clinical insight	The importance of assessing whether the patient understands or is aware of his or her symptoms and illness.
5	Substance use	The importance of assessing the severity of the addiction. For example, the importance of assessing the presence of alcohol or methamphetamine use, the frequency and amount of use, and how long the person has not used such substances. Also includes dependence on anxiolytics, caffeine, marijuana, thinner, cocaine, tobacco, etc.
6	Self-harm	The importance of assessing whether the patient has self-harmed. For example, the importance of assessing whether the patient intentionally hurt himself/herself by cutting his/her wrist.
7	Violence or aggression	The importance of assessing whether the patient has been verbally abusive or violent in the context of psychiatric symptoms. For example, the importance of assessing for violence and outbursts against others, breaking things around them, and aggressive behavior and attitudes.
8	Suicidal ideation or attempt	The importance of assessing the presence or absence of rarefied thoughts and suicide attempts.
9	Death - suicide	Importance of assessing whether the patient died by suicide.
10	Death - all causes	The importance of assessing whether the patient died from whatever cause.
11	Laboratory measures	The importance of evaluating laboratory values revealed by blood tests, such as blood glucose, blood cholesterol, and white blood cell counts. Also includes evaluation of the effect on heart function and blood pressure.
12	Physical health	Importance of assessing overall physical health. For example, the importance of assessing whether the person sleeps an adequate amount of time and whether there are complications of physical illness (chronic physical illness such as diabetes, myocardial infarction, gynecological illness, etc.).
13	Weight and obesity	Importance of assessing weight and body shape. Specifically, weight, body fat, and BMI, and size around the waist.
14	Physical fitness	The importance of assessing physical fitness and mobility. For example, the importance of assessing whether there are motor impairments or changes in physical fitness.
15	Chronic pain	The importance of assessing the degree of chronic pain or distress. For example, the importance of assessing chronic pain caused by illness or accident sequelae, such as migraine and rheumatism, as well as chronic pain of unknown cause. The degree of limitation of life due to pain is also included.
16	Self-care	The importance of assessing the level of awareness of one's physical health and the extent to which one is able to take care of one's health. For example, the importance of assessing how well they care for their own health, their awareness of and actual behavior that leads to poor health, such as smoking, and the degree of barriers to behavior related to self-care.
17	Perceived stress	The importance of assessing the degree of stress felt by the patient. For example, the feeling that things are out of control, irritating, or difficult to relax.
18	Subjective health status	How important is it to evaluate how healthy you think you are overall. The importance of assessing the patient's subjective level of health, rather than the judgment of a physician or other health professional.
19	Overall functioning	The importance of assessing the degree to which a person is able to function in general. For example, the importance of assessing the degree of impact of psychiatric symptoms, interpersonal relationships, and functioning in society, work, and school.
20	Daily living skills	The importance of assessing the ability to perform daily activities. For example, the importance of assessing the ability to eat properly, bathe, lead a regular life, and conform to rules. This includes daily living skills such as money management and driving a car.
21	Contact with the legal system	The importance of assessing the degree of involvement in police and justice related events. The importance of assessing the degree of involvement in police- and justice-related events. For example, the presence or absence of crimes, arrests, or incarceration with a background of psychiatric symptoms, and the number of days spent under the control of law enforcement or in prison. and the number of…
22	Interpersonal relations	The importance of assessing interpersonal relationships in daily life. For example, how well connected they are with community members and friends, and the depth of the relationships.
23	Communication skills and empathy	The importance of assessing interpersonal relationships in daily life. For example, how well connected they are with community members and friends, and the depth of the relationships.
24	Help-seeking	The importance of assessing whether or not a person is able to seek help from others. For example, the importance of rating the extent to which the person is able to talk to or rely on mental health service supporters, friends, or family members when a problem arises, and the extent to which there are other places to seek help.
25	Partner or marriage	The importance of assessing the presence or absence of a lover or marital status. For example, the importance of assessing whether they are in love or married and the degree to which they are fulfilled.
26	Overall social functioning	Importance of assessing the degree to which the person has social competence. For example, the importance of comprehensively evaluating the ability to process tasks and concentrate, social roles, purpose, and curiosity. It also includes whether the person is behaving in a socially inappropriate manner.
27	Independent living	The importance of assessing the degree of independence in one's life. For example, in addition to an assessment of whether the person is living away from his/her parents or siblings, it also includes an assessment of whether the person feels subjectively independent.
28	Social connectedness	The importance of assessing whether people are subjectively feeling connected and participating in society in the community and society. Includes assessment of being avoided by others, being excluded, and feeling lonely.
29	Activities or leisure	Importance of assessing the extent to which they are active and able to engage in leisure activities. For example, the importance of rating the extent to which they play sports, cook, and engage in nightlife. Activities include those done individually or by participating in clubs or classes, and are evaluated based on the amount of time spent outside during the week, the extent to which they are …
30	Place of safety and belonging	The importance of assessing whether there is a place/environment that one would consider a place to be. For example, the importance of assessing whether there is a place/space where they feel they can be comfortable and feel a sense of security and belonging. In addition to the actual space/place, such as home, day care, or workplace, this includes psychological connections with other people.
31	Employment status (general employment only)	The importance of assessing whether the job is available in the general job market.
32	Employment status (all forms of employment)	The importance of assessing whether the person is employed in a job in any form (regular or irregular employment, employment in a general job opening, employment in a job opening for persons with disabilities, employment in a workshop or in Type A or B for continuous employment, volunteer work, etc.).
33	Desired nature and form of employment	The importance of assessing whether the patient is able to work in the type of industry he/she wishes to work in or in the type of work he/she wishes to do (regular or irregular employment, employment in general jobs, employment in jobs for people with disabilities, employment in workshops or in Type A and B for continuous employment, volunteer work, etc.).
34	Work-related skills or vocational ability	The importance of assessing the patient's occupational performance with respect to work. For example, the importance of assessing labor productivity and the extent to which work is affected by the disability.
35	Duration of employment, Absence from or leaving a job	Importance of assessing the number of days spent in employment. For example, the importance of assessing the number of hours worked, the amount of work, and whether the person took time off work or quit. Include an assessment of the number of days off work, reasons for leaving, and return to work.
36	Job hunting and related activities	The importance of evaluating the activities you are doing to get a job. For example, the importance of rating their participation in work-related activities/events, the number of days they received training to get a job, and the time it took them to get a job.
37	Childbirth/child care	Assessing whether the environment is conducive to childbirth and childcare if desired. Importance of. Including whether they are able to give birth and raise children if they wish to do so.
38	Caregiving for family members	When a family member needs care and the party also wants to care for the family member. The importance of assessing the family's ability to provide care.
39	Education	The importance of assessing whether the patient is able to go to school and learn. This includes returning to school.
40	Role in society	The importance of evaluating whether the company has a role to play in society and whether it feels it is contributing to society. The importance of evaluating whether they have a role to play in society and whether they feel they are making a contribution to society. For example, if they have a job, are a student, raising children, serving on a neighborhood association committee, etc. The import…
41	Peer support	The importance of assessing whether you are connected to others in the same situation. For example, the importance of assessing whether they participate in peer support activities, are involved in support and consultation using the perspectives of those involved, can support others with the same illness, and work as peer staff.
42	Life satisfaction, quality of life, or well-being	The importance of assessing how satisfied you are with your life. For example, the importance of assessing whether the patient is satisfied overall with various aspects of life (finances, interpersonal relationships, housing, physical health, mental health, environment, etc.). Assessments related to quality of life (QOL), wellbeing, happiness, etc.
43	Motivation	Importance of assessing whether they are willing and motivated and whether they want to do something. For example, the importance of assessing about being able to think about working and wanting to participate in community activities.
44	Empowerment or self-determination	Importance of assessing whether the person is able to make self-decisions about his/her own life. For example, the importance of assessing whether they are able to be themselves without being constrained by common sense or prejudice, whether they are able to do the things they want to do, and whether they take responsibility for their own decisions.
45	Self-esteem	Importance of assessing the patient's ability to affirm his/her own worth and significance and confidence in him/herself. For example, the importance of assessing self-affirmation, self-efficacy, and self-esteem. Includes a decline in self-esteem, such as feeling that one is a nuisance to others.
46	Resilience	The importance of assessing resistance to adversity. For example, the importance of assessing the degree of flexibility and ability to survive and become mentally stronger in the face of difficulty and adversity (rating on resilience).
47	Feeling dependent on psychiatric treatments	The importance of assessing whether the person feels be caught up in psychiatric care. For example, the importance of assessing whether the patient can keep his/her mind off of the treatment.
48	Sense of control and coping with symptoms	The importance of assessing how well you are coping with your symptoms. Importance of assessing whether the person is able to control the symptoms of the illness without being overwhelmed, for example, by looking at the symptoms from a bird's eye view, as well as coping and problem-solving skills, such as monitoring his/her own medical condition and having several ways to cope when the condition …
49	Stigma and discrimination	The importance of assessing the extent to which patients perceive prejudice and discrimination. For example, the importance of assessing whether the patient can express his/her opinion about his/her illness without feeling embarrassed, and whether the patient can disclose his/her illness and use of mental health services. Including discrimination and prejudice they have experienced (e.g., being s…
50	Religion/beliefs	The importance of assessing whether the patient is able to satisfactorily perform activities related to religion/belief, such as being able to fulfill his/her own religious beliefs if any.
51	Sexual satisfaction	The importance of assessing whether patients are functionally and psychologically satisfied with their own sexual activity.
52	Cognitive functioning	The importance of assessing the patient's intellectual abilities, such as memory, thinking, understanding, calculation, learning, language, and judgment. For example, the importance of assessing the patient's ability to manage time, make decisions, think abstractly, plan and carry things out, think flexibly, and the importance of assessing the patient's habits of thought about how to think about …
53	Knowledge of illness and services	The importance of assessing whether the patient has sufficient knowledge about mental illness and supports and resources. For example, the importance of assessing how knowledgeable the patient is about symptoms, factors, treatments, and medications for mental illness and comorbidities, and the extent to which the patient knows about available services and community resources. This includes the de…
54	Medication adherence	The importance of assessing whether medications are being taken on schedule. Assessment of medication compliance/adherence/concordance.
55	Treatment adherence	The importance of assessing attendance/participation in medical visits and treatment programs. For example, the importance of assessing whether the patient attends as scheduled and any interruptions in treatment (i.e., no further treatment visits or loss of contact). Assessment of treatment compliance/adherence.
56	Attitudes towards medication or treatment	The importance of assessing the degree to which the person accepts medication and treatment. For example, the importance of assessing the party's feelings of refusal (e.g., "I don't want to take the medication, I don't feel comfortable taking it") or affirmation (e.g., "It is helpful to receive treatment") of medication and treatment.
57	Satisfaction with services	Importance of assessing the degree to which users are satisfied with mental health services. For example, the importance of assessing the level of satisfaction with the support, including the skill and attitude of the support person, the sufficiency of information provided, accessibility, and the effectiveness of the support.
58	Sufficiency level of needs or Unmet needs	Importance of assessing the extent to which support is available or the extent to which the patient's needs in life are being met. For example, how many problems (e.g., housework, symptom management, etc.) the patient is having without support and how serious they are.
59	Perceived coercion	Importance of assessing the degree to which the patient feels forced to receive support. For example, the importance of assessing the patient's subjective sense of not being able to make free choices about support, feeling threatened to receive support, etc. This is different from whether the patient is legally compelled to receive treatment.
60	Housing stability	Importance of assessing whether the patient has a safe home of his/her own and can continue to live in it. For example, the importance of assessing the number of days the patient was able to live at home, the number of days the patient was homeless, etc.
61	Earnings	The importance of assessing the amount of the patient's income. For example, the importance of assessing the amount of money available to the patient, such as salary earned from work, disability pension benefits received, etc.
62	Duration of community living	Importance of assessing whether the patient is living in the community without being hospitalized or the number of days hospitalized. For example, the importance of assessing the number of days spent in the community, the number of days between discharge and readmission, and the number of days spent in a psychiatric institution.
63	Family relationships or functioning	The importance of assessing whether relationships within the patient's family are good. For example, the importance of assessing whether the patient and family understand each other and maintain a reasonable distance.
64	Living with family	The importance of assessing whether patients are able to live with their own family members if they wish.
65	Having a role model	The importance of assessing whether the patient knows others who have mental disorders but are still living their own lives.
66	Relationship with supporters	The importance of assessing whether the relationship between the patient and the support person is good or appropriate for the purpose. For example, the importance of assessing whether the parties and their supporters trust each other, discuss openly, and work together toward a common goal.
67	Costs of mental health care	The importance of assessing the costs paid by patients to use mental health services (inpatient, outpatient, home visits, day care, etc.).
68	Costs of all care	The importance of assessing the costs paid to access all services that care for the patient, including mental health and social services and medical and social services for physical illnesses.
69	Mental health service use	The importance of assessing the number and frequency with which patients used mental health services. Mental health welfare services here include all psychiatric-related services, including inpatient, outpatient, home visitation, and day services.
70	Hospital admission	The importance of assessing whether or not a patient was admitted to a psychiatric institution regardless of the type of admission and the number of admissions.
71	Involuntary treatment hospitalization	The importance of assessing whether the patient was involuntarily admitted to a psychiatric institution and the number of admissions.
72	Involuntary treatment	The importance of assessing whether the patient consented to treatment. For example, the importance of assessing whether there was an involuntary hospitalization and the number of days between forced treatment and voluntary treatment.
73	Outpatient visits	The importance of assessing the number, frequency, and duration of outpatient psychiatric visits by the patient.
74	Emergency service use	Importance of assessing whether or how often the patient used emergency services. Importance of rating the use of general or psychiatric emergency services.
75	Non-psychiatric service use	The importance of assessing the number of times a patient uses non-psychiatric services. For example, the importance of including visits to the family doctor for physical illness and hospitalization for non-psychiatric conditions such as surgery and internal medicine.
76	Number of caregivers needed to maintain stable state	The importance of assessing the number of support persons (including family members) needed to keep the patient stable. For example, if a patient received support from his/her mother, physician, and nurse, there would be three.
77	Medication prescription	The importance of assessing the patient's prescription details. For example, the amount and type of medications being taken. The importance of assessing whether the prescriptions are not excessive, whether they could be reduced, and whether the prescriptions could be terminated as well.
78	Adverse events or side effects	The importance of assessing any undesirable reactions that occurred while the patient was undergoing treatment, including side effects of medications. For example, physical discomfort such as dry mouth, or behaviors such as self-harm or violence. The importance of assessing the nature, severity, and frequency of reactions.
79	Caregivers' mental health	The importance of assessing the mental health of the caregivers. For example, the degree of psychological distress or psychiatric symptoms (depression, anxiety, etc.) related to the patient's care. The importance of assessing the family's own use of psychiatric services as well.
80	Caregivers' physical health	The importance of assessing the physical health of the caregivers. For example, the importance of assessing whether physical health is compromised due to patient care.
81	Caregivers' subjective health status	The importance of assessing the health of the caregivers. Refers to how healthy the family subjectively perceives the patient to be, not based on a medical examination by a health care provider.
82	Family's stigma and discrimination	The importance of assessing the extent to which the caregivers perceives prejudice and discrimination. The importance of including the patient's thoughts on the disclosure of his/her illness and his/her actual experiences of discrimination.
83	Caregivers' problem-solving or coping skills	Caregivers's ability to cope with problems. In addition to the family's own coping, the importance of assessing the family's ability to cope well with the patient's medical condition. For example, the importance of recognizing changes in the patient's condition, talking to the patient calmly, and the family's ability to cope with their own stress and problems.
84	Caregivers' self-esteem	Importance of assessing whether the caregiver has a positive view of him/herself. For example, how important is it to assess whether they feel confident about themselves and whether they feel capable?
85	Caregivers' knowledge of illness and services	Importance of assessing whether caregivers have sufficient knowledge of mental illness and supports and resources. For example, the importance of assessing how knowledgeable the caregiver is about the symptoms and factors of mental illness and complications, as well as treatment options and medications.
86	Caregivers' service satisfaction	Importance of assessing the degree to which caregivers are satisfied with mental health services. For example, the importance of overall evaluation of the level of satisfaction with the support, including the skill and attitude of the support person, the sufficiency of information provided, accessibility, and effectiveness of the support.
87	Caregivers' life satisfaction or quality of life	The importance of assessing the degree to which the caregiver is satisfied with life. For example, whether the family is satisfied overall with various aspects of life (finances, interpersonal relationships, housing, physical health, mental health, environment, etc.). The importance of assessing whether they are enjoying their lives, valuing their own happiness, quality of life, etc.
88	Expressed emotions	Importance of assessing the degree of negative and unstable feelings toward the patient by the caregiver. For example, the importance of assessing feelings of criticism and blame toward the patient or excessive reactions to the patient's condition.
89	Caregivers' service use	The importance of assessing whether and how often the caregiver used services targeted to family members. For example, the importance of assessing whether and how often family support group programs were used.
90	Social support for caregivers	Importance of assessing whether the caregiver has a supportive environment. For example, whether there are peer supporters, whether the caregiver participates in family associations, and whether the caregiver has someone they can talk to when they are having a difficult time.
91	Experience of caregiving	Importance of assessing how caregivers perceive patient care. For example, the importance of rating negative experiences (e.g., patient care is painful) and positive experiences (e.g., my care is supportive of the patient).
92	Burden of care	Importance of assessing the degree of burden felt by caregivers as they care for their patients. For example, the importance of comprehensively assessing the financial burden, the impact on life (work/leisure time), and the impact on mental health and physical health.
93	Financial burden of care	The importance of assessing the extent of the caregiver's financial burden. For example, the importance of assessing the extent to which they feel financially burdened to care for their patients.
94	Influence on caregivers' lifestyles	The importance of assessing the degree of strain on the caregiver's life and lifestyle. For example, the importance of assessing whether family members feel that their daily routines are disrupted or that they are unable to do the things they do because of the patient's care.
95	Influence on caregivers' jobs	Importance of assessing the degree of strain on the job as perceived subjectively by the caregiver. For example, the importance of assessing whether the family member feels unable to work or has lost income due to patient care.
96	Influence on caregivers' leisure activities	Importance of assessing the degree of strain on the caregiver's leisure/personal time. For example, the importance of assessing whether they feel they do not have enough time for themselves to care for the patient or to spend on leisure/play.

## Sheet: Supplementary table 2
Supplementary table 2. Examples of feedback materials
28	Social connectedness	Groups (n)	All (291)			Service users (54)			Caregivers (59)			Service providers（57）			Government officials (60)			Researchers (61)			Results of this round
		Point	1, 2	3, 4, 5	6, 7	1, 2	3, 4, 5	6, 7	1, 2	3, 4, 5	6, 7	1, 2	3, 4, 5	6, 7	1, 2	3, 4, 5	6, 7	1, 2	3, 4, 5	6, 7	Reached consensus Included list of the COS
		Percentage of respondents(%)	0.0137457	0.268041	0.718213	0.0185185	0.259259	0.722222	0.0169492	0.169492	0.813559	0	0.315789	0.684211	0.0166667	0.333333	0.65	0.0163934	0.262295	0.721311
	The importance of assessing whether people are subjectively feeling connected and participating in society in the community and society. Includes assessment of being avoided by others, being excluded, and feeling lonely.	70% 50%
		Median（SD)	6 (1.1)			6 (1.1)			6 (1.1)			6 (1)			6 (1.2)			6 (1)
		Comments (Summary)	(7)Especially because the quality of life depends greatly on how the person evaluates himself/herself. (7) Because feelings of alienation and loneliness can lead to feelings of hopelessness, suicide attempts, and verbal abuse and violence toward others. (7) Because I think it is becoming more important than ever in this era of moving from the hospital to the community. (6) In the local community,…
29	Activities or leisure	Groups (n)	All (291)			Service users (54)			Caregivers (59)			Service providers（57）			Government officials (60)			Researchers (61)			Results of this round
		Point	1, 2	3, 4, 5	6, 7	1, 2	3, 4, 5	6, 7	1, 2	3, 4, 5	6, 7	1, 2	3, 4, 5	6, 7	1, 2	3, 4, 5	6, 7	1, 2	3, 4, 5	6, 7	Not reached consensus Next rounds
		Percentage of respondents(%)	0.0343643	0.47079	0.494845	0.0740741	0.444444	0.481481	0.0169492	0.457627	0.525424	0	0.438596	0.561404	0.05	0.516667	0.433333	0.0327869	0.491803	0.47541
	Importance of assessing the extent to which they are active and able to engage in leisure activities. For example, the importance of rating the extent to which they play sports, cook, and engage in nightlife. Activities include those done individually or by participating in clubs or classes, and are evaluated based on the amount of time spent outside during the week, the extent to which they are …	70% 50%
		Median（SD)	5 (1.3)			5 (1.6)			6 (1.2)			6 (1.1)			5 (1.2)			5 (1.3)
		Comments (Summary)	(7) Being able to engage in activities gives them a sense of self-affirmation, such as joy and fulfillment, which leads to the meaning of life. (6) How much one can move away from a life bound by auditory hallucinations and delusions is a barometer of the depth of one's social participation. (6) Because even with the severity of mental illness and difficulties in living, having a life that is uni…
30	Place of safety and belonging	Groups (n)	All (291)			Service users (54)			Caregivers (59)			Service providers（57）			Government officials (60)			Researchers (61)			Results of this round
		Point	1, 2	3, 4, 5	6, 7	1, 2	3, 4, 5	6, 7	1, 2	3, 4, 5	6, 7	1, 2	3, 4, 5	6, 7	1, 2	3, 4, 5	6, 7	1, 2	3, 4, 5	6, 7	Reached consensus Included list of the COS
		Percentage of respondents(%)	0.0206186	0.168385	0.810997	0.0555556	0.166667	0.777778	0	0.152542	0.847458	0	0.157895	0.842105	0.0333333	0.166667	0.8	0.0163934	0.196721	0.786885
	The importance of assessing whether there is a place/environment that one would consider a place to be. For example, the importance of assessing whether there is a place/space where they feel they can be comfortable and feel a sense of security and belonging. In addition to the actual space/place, such as home, day care, or workplace, this includes psychological connections with other people.	70% 50%
		Median（SD)	6 (1.1)			6 (1.5)			6 (0.9)			6 (0.9)			6 (1.2)			6 (1)
		Comments (Summary)	(7) I think that having a place to stay reduces various risks in life. I can say that if the place of residence is a place where there are people who look after and are involved with the person. even if it is a place where the person spends time alone, it is important for the person to have a place where he/she can escape, because it leads to psychological stability. Regardless of whether the per…

## Sheet: Supplementary table 3
Supplementary table 3. Results of multiple comparisons among stakeholder groups for each outcome domains
		Service user		Caregiver		Service provider		Government official		Researcher
		median	IQR	median	IQR	median	IQR	median	IQR	median	IQR	Χ２	df	p	Significant differences to stakeholder groups
Q1	Round 1	7	2	7	1	6	2	6	1	6	2	8.902	4	0.064	Su＞Re / Ca＞Go, Re
	Round 2	6	2	6	1	6	2	6	2	6	1	8.217	4	0.084	Ca＞Su, Sp, Go, Re
	Round 3	..	..	..	..	..	..	..	..	..	..	..	..	..
Q2	Round 1	6	2	6	1	6	2	6	1	6	2	10.811	4	0.029	Su, Ca, Sp, Re＞Go
	Round 2	6.5	2	6	2	6	1	6	1	6	2	9.301	4	0.05	Su, Ca＞Sp, Go
	Round 3	7	2	6	1	6	1	6	1	6	1	20.322	4	p<.001	Su, Ca＞Sp, Go, Re / Re＞Go
Q3	Round 1	6	2	6	1	6	2	6	1	6	2	14.19	4	0.007	Su＞Sp, Go / Ca＞Sp, Go, Re
	Round 2	6	2	6	1	5	1	6	1	6	2	9.396	4	0.052	Ca＞Sp, Go / Re＞Sp
	Round 3	7	2	6	1	6	1.5	6	1	6	2	7.509	4	0.111	Su＞Sp, Go / Ca＞Go
Q4	Round 1	7	2	7	1	5	1	6	1	5	2	35.391	4	p<.001	Su, Ca＞Sp, Go, Re
	Round 2	6	2	7	1	5	2	6	2	5	2	22.412	4	p<.001	Su＞Sp, Re / Ca＞Sp, Go, Re / Go＞Re
	Round 3	6	3	7	1	5	1	6	2	6	1	19.488	4	0.001	Ca＞Su, Sp, Go, Re / Su, Go＞Re
Q5	Round 1	6	3	6	2	5	2	5	1	6	2	2.283	4	0.684	n.s.
	Round 2	5	3	6	1	5	1	6	1	5	1	1.33	4	0.856	n.s.
	Round 3	6	3	6	1	5	1	6	1	6	1	7.453	4	0.114	Su, Ca＞Sp, Go
Q6	Round 1	5	3	6	2	5	2	6	1.5	6	2	10.925	4	0.027	Ca＞Su / Re＞Su, Sp, Go
	Round 2	5	3	6	2	6	2	6	1	6	1	5.675	4	0.225	Ca＞Su, Go
	Round 3	6	3	6	2	6	2	6	1	6	2	7.249	4	0.123	Ca, Re＞Go
Q7	Round 1	6	3	7	2	6	2	6	1.5	6	2	4.935	4	0.294	Ca＞Su, Go
	Round 2	6	2	6	2	6	2	6	2	6	1	5.243	4	0.263	Ca＞Su, Re
	Round 3	6.5	2	6	1	6	2	6	2	6	2	3.907	4	0.419	n.s.
Q8	Round 1	7	2	7	1	7	1	6	1	7	1	2.928	4	0.57	n.s.
	Round 2	..	..	..	..	..	..	..	..	..	..	..	..	..
	Round 3	..	..	..	..	..	..	..	..	..	..	..	..	..
Q9	Round 1	7	2	7	2	7	2	6	3	6	1	4.012	4	0.404	Re＞Go
	Round 2	6	2	6	2	6	2	6	2	7	1	5.086	4	0.279	Re＞Go
	Round 3	7	2	6.5	1	6	2	6	2	7	1	11.381	4	0.023	Su, Ca, Re＞Go / Re＞Sp
Q10	Round 1	5	3	6	3	6	2	5	2	6	3	7.536	4	0.11	Sp, Re＞Go
	Round 2	6	2.5	6	3	5	2	5	2	6	2	4.691	4	0.321	Re＞Go
	Round 3	6	3	6	3	6	2	5	1	6	2	9.706	4	0.046	Su, Ca, Sp, Re＞Go
Q11	Round 1	6	2	6	2	5	1	5	1.5	6	1	7.313	4	0.12	Su, Ca＞Sp / Ca＞Go
	Round 2	5	2	6	2	5	1	5	2	5	1	17.089	4	0.002	Ca＞Su, Sp, Go, Re / Su＞Go
	Round 3	6	3	6	2	5	1.5	5	2	6	1	16.933	4	0.002	Su, Ca＞Sp, Go / Ca＞Re / Re＞Go
Q12	Round 1	6	1	6	2	6	2	6	2	6	2	2.313	4	0.679	n.s.
	Round 2	6	2	6	2	6	1	5	1	6	2	12.808	4	0.012	Su, Ca, Sp, Re＞Go / Ca＞Sp
	Round 3	6	2	6	1	6	1	6	1	6	1	13.661	4	0.009	Ca＞Sp, Go, Re / Su＞Go
Q13	Round 1	5	1	5	2	5	1	5	1	5	0	11.863	4	0.018	Su, Ca＞Sp, Go
	Round 2	5	2	5	2	5	1	5	1	5	2	12.981	4	0.011	Su, Ca, Re＞Go / Su, Ca＞Sp
	Round 3	6	3	5	2	5	1.5	5	1	5	1	12.414	4	0.015	Su＞Sp, Go, Re / Ca＞Go
Q14	Round 1	5	2	5	2	5	1	5	1	5	1	6.782	4	0.148	Su＞Sp, Go
	Round 2	5	2	5	2	5	1	5	1	5	2	13.386	4	0.01	Su, Ca, Re＞Go / Su, Ca＞Sp
	Round 3	5	1	5	2	5	1.5	5	1	5	2	13.346	4	0.01	Su, Ca＞Sp, Go / Re＞Go
Q15	Round 1	6	2	5	3	5	1	5	1.5	5	1	9.542	4	0.049	Su＞Ca, Sp, Go
	Round 2	5	2.5	6	1	5	1	5	1	5	2	5.04	4	0.283	Ca＞Go
	Round 3	6	2	5.5	1	5	1	5	1	6	1	5.575	4	0.233	Su, Re＞Go
Q16	Round 1	6	2	6	2	5	1	5	1	6	2	10.671	4	0.031	Su, Ca＞Sp, Go / Re＞Go
	Round 2	6	1.5	6	1	6	1	5	2	6	1	6.575	4	0.16	Su, Ca, Sp, Re＞Go
	Round 3	6	2	6	1	5	1	5	2	6	1	8.917	4	0.063	Ca＞Sp, Go, Re / Su＞Go
Q17	Round 1	7	2	6	2	6	2	6	1	6	2	12.342	4	0.015	Su, Ca, Sp＞Go / Su＞Re
	Round 2	6	2	6	1	6	2	6	1	6	1	13.062	4	0.011	Su, Ca, Sp＞Go
	Round 3	..	..	..	..	..	..	..	..	..	..	..	..	..
Q18	Round 1	6	2	6	3	6	2	5	2	6	1	16.543	4	0.002	Re＞Su, Ca, Sp, Go / Su, Sp＞Go
	Round 2	6	2	6	1	6	1	5	2	6	1	23.213	4	p<.001	Su, Ca, Sp, Re＞Go / Re＞Su, Ca
	Round 3	6	3	5.5	1	6	1	5	2	6	2	11.041	4	0.026	Re＞Su, Ca, Go / Sp＞Go
Q19	Round 1	6	2	6	2	6	2	6	1	6	2	2.935	4	0.569	n.s.
	Round 2	6	2	6	2	6	1	6	1	6	1	4.735	4	0.316	Ca＞Go
	Round 3	6	2	6	2	6	1	6	1	6	1	6.206	4	0.184	Su, Ca, Re＞Go
Q20	Round 1	6	2	6	2	6	2	6	2	6	2	5.085	4	0.279	Ca＞Su
	Round 2	6	2	6	1	6	2	6	2	6	1	5.651	4	0.227	Ca＞Sp, Re
	Round 3	..	..	..	..	..	..	..	..	..	..	..	..	..
Q21	Round 1	5	2	5	2	5	2	5	1	5	2	2.621	4	0.623	n.s.
	Round 2	5	2	5	2	5	1	5	2	5	1	5.078	4	0.279	Re＞Sp
	Round 3	5	3	5	2	5	2	5	1	6	1	3.976	4	0.409	Re＞Sp
Q22	Round 1	6	2	6	2	6	2	6	2	6	2	0.831	4	0.934	n.s.
	Round 2	6	2.5	6	1	6	2	6	1	6	1	2.618	4	0.624	n.s.
	Round 3	6	2	6	2	6	2	6	1	6	2	0.994	4	0.911	n.s.
Q23	Round 1	6	2	5	1	5	1	6	1	6	1	2.71	4	0.608	n.s.
	Round 2	6	2	6	1	5	1	6	1	5	1	3.255	4	0.516	n.s.
	Round 3	6	2	6	2	6	1	6	1	6	1	3.388	4	0.495	n.s.
Q24	Round 1	7	2	7	1	6	2	6	1	7	1	10.823	4	0.029	n.s.
	Round 2	..	..	..	..	..	..	..	..	..	..	..	..	..
	Round 3	..	..	..	..	..	..	..	..	..	..	..	..	..
Q25	Round 1	4	3	5	2	5	2	5	1	5	2	2.325	4	0.676	n.s.
	Round 2	4.5	3	5	1	5	2	4	1	5	2	6.678	4	0.154	n.s.
	Round 3	5	3	4	2	5	1.5	5	1	5	1	4.596	4	0.331	Sp＞Ca
Q26	Round 1	6	2	6	2	6	2	6	1	6	2	4.989	4	0.288	Re＞Ca, Go
	Round 2	6	2	6	1	6	2	6	1	6	2	6.149	4	0.188	Sp, Re＞Ca / Re＞Go
	Round 3	5	2	6	2	6	2	6	1	6	1	2.934	4	0.569	n.s.
Q27	Round 1	6	2	6	2	5	2	5	1	6	1	4.952	4	0.292	Ca＞Go, Re
	Round 2	5	2.5	6	1	6	1	5	1	6	1	3.924	4	0.416	Ca＞Su, Go
	Round 3	5.5	3	6	2	6	1	6	1	6	1	10.011	4	0.04	Ca＞Su, Sp, Go, Re
Q28	Round 1	6	2	6	1	6	2	6	1.5	6	2	5.136	4	0.274	Su＞Go
	Round 2	..	..	..	..	..	..	..	..	..	..	..	..	..
	Round 3	..	..	..	..	..	..	..	..	..	..	..	..	..
Q29	Round 1	5	3	6	1	6	1	5	1	5	1	2.311	4	0.679	n.s.
	Round 2	5	2.5	5	2	6	1	5	2	6	1	11.719	4	0.02	Su, Sp, Go, Re＞Ca / Re＞Go
	Round 3	6	2	5	2	6	1	5	1	5	1	4.469	4	0.346	Sp＞Go
Q30	Round 1	7	1	7	1	7	1	6	1	6	1	8.639	4	0.071	Su, Ca, Sp＞Go
	Round 2	..	..	..	..	..	..	..	..	..	..	..	..	..
	Round 3	..	..	..	..	..	..	..	..	..	..	..	..	..
Q31	Round 1	4	3	4	2	5	2	5	1	5	2	10.651	4	0.031	Re＞Su, Ca / Sp＞Su
	Round 2	5	2	4	2	5	1	4	1	5	2	9.237	4	0.055	Re＞Ca, Go
	Round 3	4	3	5	2	5	2	5	1	5	2	6.239	4	0.182	Sp, Re＞Su
Q32	Round 1	5	3	5	2	5	3	5	2	5	1	8.116	4	0.087	Re＞Su, Go / Sp＞Go
	Round 2	5.5	2	5	1	6	1	5	2	6	1	5.116	4	0.276	Sp, Re＞Go
	Round 3	6	2	6	1	6	1	5	1	6	1	4.672	4	0.323	Ca＞Go
Q33	Round 1	6	3	6	1	5	2	5	1.5	6	2	7.09	4	0.131	Ca, Sp, Re＞Go
	Round 2	6	3	6	2	6	1	5	2	6	1	10.76	4	0.029	Su, Ca, Sp, Re＞Go
	Round 3	6	2	6	2	6	1	5	2	6	2	10.276	4	0.036	Su, Ca, Sp, Re＞Go
Q34	Round 1	5	3	5	2	5	2	5	1	5	2	6.302	4	0.178	Ca, Sp, Re＞Go
	Round 2	5	2	5	1	5	1	5	2	5	1	3.818	4	0.431	Su＞Go
	Round 3	5	2	5.5	2	5	1	5	1	5	1	3.015	4	0.555	n.s.
Q35	Round 1	5	4	5	2	5	2	5	1	5	1	6.902	4	0.141	Sp, Re＞Go
	Round 2	5.5	3	5	2	5	2	5	2	5	1	7.843	4	0.098	Su, Sp, Re＞Go
	Round 3	5	3	5	2	5	1	5	2	5	1	3.948	4	0.413	Sp＞Go
Q36	Round 1	5	3	5	2	5	2	5	1	5	2	6.325	4	0.176	Su, Ca, Sp＞Go
	Round 2	5	2.5	5	1	5	2	5	1	5	1	16.32	4	0.003	Su, Ca, Sp, Re＞Go / Su＞Sp
	Round 3	5	2	5	2	5	2	5	2	5	2	3.462	4	0.484	Su＞Go
Q37	Round 1	6	3	5	3	5	1	5	2	5	2	2.428	4	0.658	n.s.
	Round 2	5	3	5	2	6	1	5	2	5	2	5.485	4	0.241	Sp＞Su
	Round 3	5	3	5	2	5	2	5	1	5	2	0.578	4	0.966	n.s.
Q38	Round 1	6	3	5	2	5	1	5	2	5	2	3.138	4	0.535	n.s.
	Round 2	5	2	5	2	5	2	5	2	5	2	2.676	4	0.613	n.s.
	Round 3	5	3	5	2	5	2	5	2	5	2	1.516	4	0.824	n.s.
Q39	Round 1	6	3	5	3	5	1	5	1	5	1	2.666	4	0.615	n.s.
	Round 2	6	2	5	2	6	1	5	2	6	1	8.797	4	0.066	Su, Sp, Re＞Go / Su＞Ca
	Round 3	5	3	6	1	6	1	5	1	6	1	1.729	4	0.785	n.s.
Q40	Round 1	6	3	6	3	5	2	5	1	6	2	6.293	4	0.178	Re＞Ca, Sp, Go
	Round 2	5	1	5	2	6	1	5	2	6	1	8.638	4	0.071	Sp, Re＞Ca
	Round 3	6	2	5	2	5	1	6	1	6	1	2.269	4	0.686	n.s.
Q41	Round 1	6	3	5	2	5	2	5	2	5	1	5.571	4	0.234	Su＞Ca, Sp, Go
	Round 2	5	3	5	1	5	1	5	2	6	1	3.82	4	0.431	Re＞Go
	Round 3	5	3	5	2	5	1	5	1	6	1	2.878	4	0.578	n.s.
Q42	Round 1	7	1	6	2	7	1	6	2	7	1	12.102	4	0.017	Su, Sp, Re＞Ca, Go
	Round 2	..	..	..	..	..	..	..	..	..	..	..	..	..
	Round 3	..	..	..	..	..	..	..	..	..	..	..	..	..
Q43	Round 1	6	2	6	2	6	2	6	1	6	2	10.173	4	0.038	Sp, Re＞Go
	Round 2	6	2	5	1	6	2	6	1	6	1	7.764	4	0.101	Su, Sp, Re＞Ca / Sp, Re＞Go
	Round 3	6	2	6	1	6	1	6	1	6	2	6.26	4	0.181	Re＞Ca, Go
Q44	Round 1	7	2	6	2	6	1	6	1.5	7	1	13.994	4	0.007	Su, Sp, Re＞Ca, Go
	Round 2	..	..	..	..	..	..	..	..	..	..	..	..	..
	Round 3	..	..	..	..	..	..	..	..	..	..	..	..	..
Q45	Round 1	6.5	2	6	2	6	2	6	1	6	2	3.546	4	0.471	n.s.
	Round 2	6	1.5	6	2	6	2	6	2	6	1	2.476	4	0.649	n.s.
	Round 3	..	..	..	..	..	..	..	..	..	..	..	..	..
Q46	Round 1	6	2	5	1	6	1	6	1	6	1	6.973	4	0.137	Su＞Ca, Sp, Go
	Round 2	6	2	5	1	6	1	6	1	6	1	5.214	4	0.266	Su, Re＞Ca
	Round 3	6	3	6	2	6	1	6	1	6	1	2.365	4	0.669	Sp＞Ca
Q47	Round 1	5	3	5	2	5	3	5	2	5	2	4.768	4	0.312	Su＞Go
	Round 2	5.5	3	5	2	5	2	5	2	5	1	5.623	4	0.229	Su＞Ca, Go
	Round 3	5.5	3	5	2	5	2	5	2	5	2	1.255	4	0.869	n.s.
Q48	Round 1	6	2	7	1	6	2	6	2	6	1	4.822	4	0.306	Ca＞Su, Go
	Round 2	..	..	..	..	..	..	..	..	..	..	..	..	..
	Round 3	..	..	..	..	..	..	..	..	..	..	..	..	..
Q49	Round 1	7	2	6	2	6	2	6	1	6	2	7.11	4	0.13	Su＞Ca, Sp, Go
	Round 2	6	2	6	2	6	2	6	1	6	0	3.976	4	0.409	Re＞Sp
	Round 3	6	2	6	1	6	1.5	6	1	6	1	4.703	4	0.319	Su＞Sp
Q50	Round 1	4	3	4	2	5	2	4	1.5	5	1	6.807	4	0.147	Su, Sp, Re＞Ca
	Round 2	4	2.5	4	2	5	1	5	2	5	2	19.956	4	0.001	Su, Sp, Go, Re＞Ca / Sp, Re＞Su, Go
	Round 3	4	3	4	2	4.5	1	4	1	5	1	11.812	4	0.019	Su, Sp, Go, Re＞Ca
Q51	Round 1	5	2	5	1	5	2	4	1	5	2	8.685	4	0.07	Re＞Ca, Go / Sp＞Go
	Round 2	5	2	4	1	5	2	4	1	5	2	7.94	4	0.094	Su, Re＞Ca / Sp＞Go
	Round 3	5	2	4	2	5	2	4	1	5	2	8.061	4	0.089	Su, Sp, Re＞Ca
Q52	Round 1	6	3	6	2	6	2	6	1	6	2	1.666	4	0.797	n.s.
	Round 2	6	2	6	1	6	1	5	1	6	1	7.681	4	0.104	Su, Ca, Re＞Go
	Round 3	5.5	2	6	1	6	1	6	1	6	1	1.072	4	0.899	n.s.
Q53	Round 1	7	2	6	1	6	1	5	1	6	1	25.111	4	p<.001	Su＞Sp, Re / Su, Ca, Re＞Go
	Round 2	6	2	6	1	6	1	5	1	6	1	22.37	4	p<.001	Su＞Sp, Go / Ca＞Sp, Go, Re / Re＞Go
	Round 3	6	2	6	2	6	1	6	1	6	1	15.642	4	0.004	Su, Ca＞Sp, Go, Re
Q54	Round 1	7	2	7	1	6	1	6	1.5	6	1	22.794	4	p<.001	Su, Ca＞Sp, Go, Re
	Round 2	6	2	7	1	6	1	6	2	6	1	18.411	4	0.001	Ca＞Su, Sp, Go, Re / Su＞Sp
	Round 3	7	1	6	1	6	1.5	6	1	6	1	12.243	4	0.016	Su, Ca＞Sp, Re / Su＞Go
Q55	Round 1	7	2	7	1	6	2	6	2	6	1	11.967	4	0.018	Ca＞Sp, Go, Re / Su＞Sp
	Round 2	..	..	..	..	..	..	..	..	..	..	..	..	..
	Round 3	..	..	..	..	..	..	..	..	..	..	..	..	..
Q56	Round 1	6.5	2	7	1	6	2	6	2	6	2	9.784	4	0.044	Ca＞Sp, Go, Re
	Round 2	..	..	..	..	..	..	..	..	..	..	..	..	..
	Round 3	..	..	..	..	..	..	..	..	..	..	..	..	..
Q57	Round 1	7	2	6	2	6	2	6	1	6	2	10.341	4	0.035	Su, Ca, Sp, Re＞Go
	Round 2	6	2	6	1	6	1	6	1	6	2	5.277	4	0.26	Su, Re＞Go
	Round 3	6	2	6	2	6	1	6	1	6	2	5.932	4	0.204	Su, Re＞Go
Q58	Round 1	7	2	6	1	6	2	6	1	6	2	10.711	4	0.03	Su, Ca, Sp, Re＞Go
	Round 2	..	..	..	..	..	..	..	..	..	..	..	..	..
	Round 3	..	..	..	..	..	..	..	..	..	..	..	..	..
Q59	Round 1	7	2	6	2	6	2	6	2	6	2	7.376	4	0.117	Su＞Ca, Go
	Round 2	6.5	1.5	6	1	6	2	6	2	6	1	9.089	4	0.059	Su＞Ca, Sp, Go, Re
	Round 3	6	2	6	1	6	1.5	6	1	6	1	6.657	4	0.155	Su＞Ca, Go, Re
Q60	Round 1	7	2	6	2	6	2	6	2	6	2	4.565	4	0.335	Su＞Go
	Round 2	6	2	6	2	6	1	6	1	6	2	6.303	4	0.178	Su, Sp＞Go
	Round 3	..	..	..	..	..	..	..	..	..	..	..	..	..
Q61	Round 1	6	2	5	2	6	2	6	1	5	1	14.152	4	0.007	Su＞Ca, Go, Re / Sp＞Ca, Re
	Round 2	6	2	6	1	6	2	6	1	5	1	4.827	4	0.306	Sp＞Re
	Round 3	6	3	6	1	6	1	5	1	5	1	4.705	4	0.319	Sp＞Go, Re
Q62	Round 1	5	3	5	2	5	2	5	1	6	1	4.354	4	0.36	Re＞Sp
	Round 2	5	2.5	6	2	5	1	5	1	6	1	3.186	4	0.527	Re＞Go
	Round 3	5	2	5	1	5	1	5	1	6	1	5.638	4	0.228	Re＞Su, Go
Q63	Round 1	6.5	3	6	1	6	2	6	2	6	2	4.316	4	0.365	Ca＞Re
	Round 2	..	..	..	..	..	..	..	..	..	..	..	..	..
	Round 3	..	..	..	..	..	..	..	..	..	..	..	..	..
Q64	Round 1	5	3	5	2	5	1	5	2	5	2	3.03	4	0.553	n.s.
	Round 2	5	3	5	2	5	1	5	2	5	2	5.658	4	0.226	Su, Ca, Sp＞Re
	Round 3	5	3	5	2	5	2	5	2	5	2	2.003	4	0.735	n.s.
Q65	Round 1	6.5	2	6	2	5	2	5	1.5	6	1	13.879	4	0.008	Su, Ca, Re＞Go / Su＞Sp
	Round 2	6	2	6	2	5	1	5	1	5	1	4.114	4	0.391	Ca＞Go
	Round 3	6	3	6	2	6	2	5	1	6	1	5.713	4	0.228	Su, Ca＞Go
Q66	Round 1	7	2	7	2	6	2	6	2	6	1	6.839	4	0.145	Su, Ca, Re＞Go
	Round 2	..	..	..	..	..	..	..	..	..	..	..	..	..
	Round 3	..	..	..	..	..	..	..	..	..	..	..	..	..
Q67	Round 1	6.5	2	5	2	5	2	5	2	5	1	11.261	4	0.024	Su＞Ca, Sp, Go, Re
	Round 2	5	3	6	1	5	1	5	1	5	1	9.662	4	0.047	Su, Ca, Sp, Re＞Go
	Round 3	5	3	6	1	5	1	5	2	5	1	6.07	4	0.194	Ca＞Sp, Go
Q68	Round 1	6.5	2	5	2	5	2	5	2	5	1	8.514	4	0.075	Su＞Ca, Sp, Go, Re
	Round 2	6	3	6	2	5	1	5	2	5	1	9.523	4	0.049	Su, Ca, Sp, Re＞Go
	Round 3	6	3	6	1	5	1	5	2	5	1	5.864	4	0.21	Su, Ca＞Go
Q69	Round 1	5	3	5	1	5	2	5	1.5	6	1	4.745	4	0.314	Re＞Sp
	Round 2	5	2	6	1	5	1	5	1	6	1	4.723	4	0.317	Ca, Re＞Go
	Round 3	5	3	6	1	5	2	5	1	6	1	1.761	4	0.78	Sp＞Su
Q70	Round 1	5	3	5	2	5	2	5	1.5	5	1	7.001	4	0.136	Re＞Ca, Sp, Go
	Round 2	5	4	5	2	5	2	5	2	5	1	4.134	4	0.388	Re＞Su, Go
	Round 3	5	4	5	2	5	2	5	1	5	2	0.954	4	0.917	n.s.
Q71	Round 1	6	3	6	2	5	1	5	1	6	2	9.11	4	0.058	Re＞Ca, Sp, Go / Su＞Ca, Sp
	Round 2	6	3	5	1	6	1	6	1	6	1	3.099	4	0.541	n.s.
	Round 3	6	3	6	2	6	1	6	1	6	2	2.756	4	0.6	n.s.
Q72	Round 1	7	2	6	1	6	2	5.5	1	6	2	10.396	4	0.034	Su＞Ca, Sp, Go
	Round 2	6	3	6	1	6	1	6	1	6	1	1.828	4	0.767	n.s.
	Round 3	6	3	6	2	6	1	6	1	6	2	3.126	4	0.537	n.s.
Q73	Round 1	5	3	5	2	5	2	5	2	5	1	4.316	4	0.365	Re＞Ca
	Round 2	5.5	3	5	1	5	2	5	1	5	1	0.869	4	0.929	n.s.
	Round 3	5.5	3	6	1	5	1	5	2	5	2	2.717	4	0.606	n.s.
Q74	Round 1	5.5	3	5	2	5	2	5	2	5	1	10.083	4	0.039	Re＞Ca, Sp, Go / Su＞Ca
	Round 2	5	2	5	2	5	2	5	2	6	1	5.259	4	0.262	Re＞Su, Go
	Round 3	5	3	5	2	5	1.5	5	2	6	1	2.835	4	0.586	n.s.
Q75	Round 1	6	2	5	2	5	1	5	2	5	2	10.677	4	0.03	Su＞Ca, Sp, Go, Re
	Round 2	5	3	5	2	5	2	5	2	5	1	1.494	4	0.828	n.s.
	Round 3	5.5	3	5	2	5	1	5	2	5	2	4.614	4	0.329	Su＞Go
Q76	Round 1	5	3	6	1	5	2	5	1	5	2	9.019	4	0.061	Ca＞Sp, Go, Re / Su＞Go
	Round 2	5	4	6	1	5	2	5	2	5	2	15.033	4	0.005	Ca＞Su, Sp, Go, Re
	Round 3	5	3	6	1	5	1	5	2	5	2	14.214	4	0.007	Su, Ca, Sp＞Go / Ca＞Re
Q77	Round 1	7	2	7	1	6	2	6	1	6	2	29.362	4	p<.001	Ca＞Su, Sp, Go, Re / Su＞Sp, Go, Re
	Round 2	6	2	7	1	6	2	6	1	6	2	29.198	4	p<.001	Ca＞Su, Sp, Go, Re / Re＞Sp, Go
	Round 3	6	2	7	1	6	2	6	1	6	1	23.01	4	p<.001	Ca＞Su, Sp, Go, Re / Su＞Go, Re
Q78	Round 1	7	2	7	1	6	2	6	1	6	2	29.987	4	p<.001	Su, Sp, Go, Re＞Go / Ca＞Go, Re
	Round 2	..	..	..	..	..	..	..	..	..	..	..	..	..
	Round 3	..	..	..	..	..	..	..	..	..	..	..	..	..
Q79	Round 1	6.5	2	7	1	6	2	6	1	6	2	22.703	4	p<.001	Ca＞Su, Sp, Go, Re / Su＞Sp, Go
	Round 2	..	..	..	..	..	..	..	..	..	..	..	..	..
	Round 3	..	..	..	..	..	..	..	..	..	..	..	..	..
Q80	Round 1	6	2	6	1	6	2	6	1	6	1	13.015	4	0.011	Ca＞Sp, Go, Re
	Round 2	6	3	6	1	6	1	5	1	5	1	25.101	4	p<.001	Ca＞Su, Sp, Go, Re
	Round 3	5.5	3	6	1	6	1	5	1	5	2	28.361	4	p<.001	Ca＞Su, Sp, Go, Re
Q81	Round 1	5.5	3	6	1	5	2	5	2	6	1	5.908	4	0.206	Ca＞Sp, Go
	Round 2	6	3	6	2	5	1	5	2	6	1	11.257	4	0.024	Ca＞Sp, Go / Re＞Go
	Round 3	5	3	6	2	5	1	5	2	5	1	14.269	4	0.007	Ca＞Su, Sp, Go, Re
Q82	Round 1	6	2	6	2	6	2	6	1	6	2	8.228	4	0.084	Su, Ca＞Go
	Round 2	6	2	6	2	6	1	6	1	6	1	5.221	4	0.265	Ca＞Go
	Round 3	6	2	6	1	6	1	6	1	6	1	17.659	4	0.001	Ca＞Sp, Go, Re / Su＞Sp, Go
Q83	Round 1	6	2	6	1	6	2	6	1	6	1	11.407	4	0.022	Ca＞Sp, Go, Re / Su＞Re
	Round 2	6	2	6	1	6	2	6	2	6	1	7.55	4	0.11	Ca＞Su, Sp, Go, Re
	Round 3	6	2	6.5	1	6	1	6	2	6	1	13.238	4	0.01	Ca＞Su, Sp, Go, Re
Q84	Round 1	6	2	6	1	5	2	5	1	6	1	5.773	4	0.217	Su＞Go
	Round 2	6	3	6	2	6	1	5	1	6	1	3.91	4	0.418	Ca＞Go
	Round 3	6	3	6	2	6	1	5	1	6	1	4.519	4	0.34	Ca＞Go
Q85	Round 1	6	2	7	1	6	2	6	1	6	2	22.39	4	p<.001	Ca＞Su, Sp, Go, Re / Su＞Go
	Round 2	6	2	7	1	6	1	6	1	6	2	26.658	4	p<.001	Ca＞Su, Sp, Go, Re
	Round 3	6	2	7	1	6	1	6	1	6	1	18.494	4	0.001	Ca＞Su, Sp, Go, Re
Q86	Round 1	5	3	6	2	6	2	5.5	1	6	1	10.446	4	0.034	Ca＞Su, Sp, Go, Re
	Round 2	5.5	3	6	1	5	1	5	2	6	1	23.074	4	p<.001	Ca＞Su, Sp, Go, Re / Re＞Go
	Round 3	5	3	6	1	5	1	5	1	6	1	23.028	4	p<.001	Ca＞Su, Sp, Go, Re
Q87	Round 1	6	2	6	2	6	2	6	1	6	1	5.715	4	0.221	Su, Ca＞Go
	Round 2	6	3	6	2	6	2	5	1	6	1	14.252	4	0.007	Ca＞Su, Sp, Go / Re＞Go
	Round 3	6	2	6	1	6	1	5	1	6	1	10.01	4	0.04	Ca＞Sp, Go, Re
Q88	Round 1	6.5	1	7	2	6	2	6	1	6	1	12.369	4	0.015	Su, Ca＞Sp, Go, Re
	Round 2	..	..	..	..	..	..	..	..	..	..	..	..	..
	Round 3	..	..	..	..	..	..	..	..	..	..	..	..	..
Q89	Round 1	5	3	6	2	5	1	5	1	6	1	11.285	4	0.026	Ca＞Su, Sp, Go, Re
	Round 2	5	2	6	2	6	2	5	1	6	1	14.03	4	0.007	Ca＞Su, Sp, Go, Re
	Round 3	6	3	6	2	6	1	5	1	5	1	8.149	4	0.086	Ca＞Sp, Go, Re
Q90	Round 1	6	2	7	1	6	2	6	1	6	1	14.162	4	0.007	Ca＞Su, Sp, Go, Re
	Round 2	6	2	7	1	6	1	6	1	6	1	18.89	4	0.001	Ca＞Su, Sp, Go, Re
	Round 3	6	2	7	1	6	1	6	1	6	1	24.961	4	p<.001	Ca＞Su, Sp, Go, Re
Q91	Round 1	5	2	6	1	6	2	5	1	6	2	13.853	4	0.008	Ca＞Su, Sp, Go, Re
	Round 2	5	2.5	6	1	6	1	6	1	6	1	14.754	4	0.005	Ca＞Su, Sp, Go, Re
	Round 3	6	2	6	1	6	1	5	1	6	1	15.753	4	0.003	Ca＞Su, Sp, Go, Re / Su＞Go
Q92	Round 1	6	2	7	1	6	2	6	1.5	6	2	15.292	4	0.004	Ca＞Su, Sp, Go, Re
	Round 2	5.5	2.5	7	1	6	2	6	2	6	2	15.161	4	0.004	Ca＞Su, Sp, Go, Re
	Round 3	6	2	7	1	6	1	6	2	6	2	16.421	4	0.003	Ca＞Su, Sp, Go, Re
Q93	Round 1	6	2	6	1	6	2	6	1	6	2	12.554	4	0.014	Su, Ca, Sp＞Go / Ca＞Re
	Round 2	6	2.5	6	1	6	2	6	1	6	1	9.361	4	0.053	Ca＞Su, Sp, Go, Re
	Round 3	6	2	6	1	6	1	6	1	6	1	17.676	4	0.001	Ca＞Su, Sp, Go, Re
Q94	Round 1	6	2	6	1	6	2	6	1	6	2	12.056	4	0.017	Ca＞Su, Go, Re / Sp＞Go
	Round 2	5.5	3	6	1	6	2	6	1	6	2	11.397	4	0.023	Ca＞Su, Sp, Go
	Round 3	6	2	6.5	1	6	1	6	1	6	1	10.743	4	0.03	Ca＞Sp, Go, Re
Q95	Round 1	6	2	6	1	6	2	5	1	6	1	14.534	4	0.006	Ca＞Su, Sp, Go, Re
	Round 2	6	2	6	1	6	1	6	1	6	1	13.631	4	0.009	Ca＞Su, Sp, Go, Re
	Round 3	6	2	6	1	6	1	6	1	6	1	14.637	4	0.006	Ca＞Sp, Go, Re / Su＞Go
Q96	Round 1	5	3	6	2	6	2	5	1	6	1	10.493	4	0.033	Ca＞Su, Go / Sp＞Go
	Round 2	6	3	6	2	6	1	5	1	6	1	4.268	4	0.371	Ca＞Su, Go
	Round 3	6	2	6	2	6	1	5	1	5	1	10.989	4	0.0267	Su, Ca＞Go, Re
※Su：Servise user、Ca：Caregiver、Sp：Service provider、Go：Government official、Re：Researcher
